# Supplementary material for: Single-Photon Detectors for Satellite and CubeSat Quantum Key Distribution: A Systematic Evidence Map
Source: Entropy (Basel). 2026 Mar 5;28(3):295. doi: 10.3390/e28030295 (PMC13025217; doi:10.3390/e28030295)
Supplement: Supplementary file 1 [file entropy-28-00295-s001.zip]

Archive with 1 entries (1 files):
- entropy-4096728-supplementary.pdf
